# Supplementary material for: Mapping of quantitative trait loci for grain yield and its components in a US popular winter wheat TAM 111 using 90K SNPs
Source: PLoS One. 2017 Dec 21;12(12):e0189669. doi: 10.1371/journal.pone.0189669 (PMC5739412; doi:10.1371/journal.pone.0189669)
Supplement: S1 Table — (XLSX) [file pone.0189669.s004.xlsx]

## Sheet: Sheet1
S1 Table. Mean squares, heritability (h2) and mean performance across drought and well-watered environments
	Units	Envb	Rep(Env)c	Gend	GEIe	Residual		Trait mean	Range of RIL
Traitsa\df		1-6	1-7	219-222	1-1309	220-1510		-
GY	t ha-1	1640.62***	14.32***	1.17***	0.66***	0.52		3.6	2.5 – 4.4
TW	kg m-3	670.61***	23.15***	19.01***	4.27***	3.35		750.4	692.5 – 790.3
DTH	days	24874.55***	29.23***	12.57***	2.95**	2.38		141.9	129.5 – 145.6
PH	cm	84078.85***	2157.35***	111.67***	40.38***	32.4		63.2	53.1 – 72.7
HI	#	1.83***	0.05***	0.01***	0.002*	0.002		0.3	0.2 – 0.4
KPM	#	1510.37***	10.28***	1.06***	0.49***	0.47		3596	2502.0 – 5286.2
BW	g	766672.40***	5614.59***	407.09**	319.78	344.13		116.4	99.3 – 136.6
SPM	#	9714769.80***	47606.72***	16359.35***	4316.75***	2870.31		376.4	263.8 – 546.5
KPS	#	6936.18***	286.35***	50.32***	13.79***	9.22		27.8	22.2 – 34.6
MSHW	mg	14.25***	0.17***	0.04***	0.01***	0.01		0.7	0.5 – 0.9
TKW	g	14041.07***	77.25***	40.56***	6.03***	2.24		26.2	20.9 – 35.2
TS	#	477356.05***	2778.40***	667.01***	237.80***	240.06		96.4	72.1 – 151.0
GLA	1-9	153621.74***	1132.91***	645.98***	225.05***	60.55		2	1.0 – 6.4
GFL	1-9	97798.56***	1767.10***	1108.49***	205.07***	135.45		5	1.6 – 8.3
a Abbreviation of traits: GY grain yield, TW test weight, DTH days to heading, PH plant height, HI harvest index, KPM kernels m-2, BW biomass weight, SPM spike m-2, KPS kernels spike-1, MSHW mean single head weight, TKW, thousand kernel weight, TS total stems, GLA green leaf area, GFL greenness of flag leaf.
b Environments.
c Replication nested within environments.
d Genotype.
e Genotype-by-environment interaction.
f Phenotypic variance explained.
*, **, *** significant at 0.05, 0.01, and 0.001 probability levels, respectively.
