# Supplementary material for: Mapping of quantitative trait loci for grain yield and its components in a US popular winter wheat TAM 111 using 90K SNPs
Source: PLoS One. 2017 Dec 21;12(12):e0189669. doi: 10.1371/journal.pone.0189669 (PMC5739412; doi:10.1371/journal.pone.0189669)
Supplement: S2 Table — (XLSX) [file pone.0189669.s005.xlsx]

## Sheet: Sheet1
S2 Table. Significant additive effects and additive by environment interactions detected using QTLNetwork.
Traitsa	QTL ID	Chr	Peak position	Marker interval	Range (cM)	Additive effects (A)	Additive × Envrionemnt (A × E)b
Qgy.tamu.1A.1	20	1A	49.1	IWB3070-IWB54198	46.9-51.7	-0.04	0.07 (HY14), -0.1 (AB13)
Qgy.tamu.1B.1	18	1B.1	111.1	IWB8913-IWB10555	109.0-115.1	0.06	0.07 (HY14), 0.09 (AB13)
Qgy.tamu.1B.3	29	1B.3	2.1	IWB26463-IWB44730	0.0-7.9	0.05	0.1 (HY14), -0.09 (AB13), 0.15 (WA14)
Qgy.tamu.2B.1	5	2B.1	169.8	IWB21618-IWA2572	163.7-188.6	ns	-0.11 (AB13), 0.09 (WA14)
Qgy.tamu.2B.1.1	19	2B.1	298.6	IWB4571-IWA3148	290.7-300.6	-0.07
Qgy.tamu.3D.1	32	3D.1	33.1	IWB8827-IWA1312	29.5-33.1	-0.04
Qgy.tamu.5B.1	11	5B	243.5	IWB29442-IWB63357	237.5-248.2	-0.07	-0.08 (WA14)
Qgy.tamu.5B.6	40	5B	354.2	IWB22443-IWB43972	351.0-356.2	-0.06
Qhi.tamu.1A	1	1A	201.5	IWB7300-IWB64273	196.0-209.6	ns	0.01 (CH14), -0.01 (ET3), -0.01 (HY13)
Qhi.tamu.1A.3	22	1A	227.5	IWB45602-IWB62099	224.5-231.6	-0.003
Qhi.tamu.2B.1	5	2B.1	169.8	IWB21618-IWA2572	167.7-171.8	-0.013	0.01 (BS14),
Qhi.tamu.6A.2	14	6A.2	119	IWB21913-IWA5074	112.3-122.6	0.007
Qtkw.tamu.1A	1	1A	195.2	IWA3475-IWB42357	193.2-196.0	-0.33
Qtkw.tamu.3A.3	30	3A.3	26.7	IWB56408-IWB20002	20.5-28.7	-0.32
Qtkw.tamu.3B.1.1	31	3B.1	160.2	IWB35464-IWB61095	137.9-163.5	0.46
Qtkw.tamu.5A.1	8	5A.1	101.1	IWB912-IWA2352	99.1-103.7	-0.52
Qtkw.tamu.5D.2	33	5D.2	0	IWB6794-IWB11816	0.0-0.0	0.52
Qtkw.tamu.6A.2	14	6A.2	132.7	IWA6986-IWB69955	130.7-132.7	0.65	-0.19 (CH14)
Qtkw.tamu.6B.1	15	6B	133.2	IWB57917-IWB23856	127.0-136.0	-0.33
Qtkw.tamu.7A.1	16	7A.1	4	IWB45057-IWB39743	2.0-7.3	0.62
Qtkw.tamu.7B	17	7B	24.8	IWB3579-IWA1525	21.6-26.8	0.46
Qtkw.tamu.7B.2	34	7B	219.4	IWB56856-IWB40231	214.6-222.2	-0.26
Qspm.tamu.1A	1	1A	185.5	IWA5277-IWA6707	185.4-189.2	9.83
Qspm.tamu.1D.1	2	1D.1	2	IWB65713-IWB25589	0.0-8.7	-7.6	-5.28 (HY13)
Qspm.tamu.2A.2	45	2A.2	47.2	IWB25230-IWB27612	35.7-57.2	6.32
Qspm.tamu.2B.1.3	4	2B.1	122.7	IWB16370-IWB23173	113.0-126.7	7.8	-11.56 (CH14), 7.2 (ET13), 8.09 (ET14)
Qspm.tamu.3D.1	32	3D.1	33.1	IWB8827-IWA1312	31.5-33.1	-6.32	-7.53 (HY13)
Qspm.tamu.5A.1	8	5A.1	99.1	IWB912-IWA2352	96.9-103.1	9.03	5.57 (HY13)
Qspm.tamu.6A.2	14	6A.2	124.6	IWA5074-IWB10758	117.0-128.7	-8.72	5.57 (CH14), -8.01 (ET13)
Qkps.tamu.1A	1	1A	171.9	IWB13287-IWB54214	165.6-175.9	-0.61
Qkps.tamu.1B.1.1	28	1B.1	25.6	IWB36750-IWB66189	17.2-28.7	0.49
Qkps.tamu.2A.1	3	2A.1	49.7	IWB64706-IWB63497	45.9-53.7	-0.76
Qkps.tamu.2B.1.1	19	2B.1	307.9	IWB28962-IWB9044	305.0-310.1	-0.34
Qkps.tamu.6A.2	14	6A.2	128.7	IWB7004-IWA6986	125.0-132.7	-0.27	0.42 (BS14)
Qkps.tamu.7A.1	16	7A.1	23.6	IWB6693-IWB59985	19.6-28.5	-0.51	0.49 (BS14), -0.45 (ET13)
a Abbreviation for traits: GY grain yield, TKW thousand kernel weight, KPS Kernels spike-1, SPM Spikes m-2.
b Abbreviation of environment: AB13 Aberdeen 2013, BS14 Bushland 2014, CH14 Chillicothe 2014, ET13 Etter 2013, ET14 Etter 2014, HY13 Hays 2013, HY14 Hays 2014, WA14 Walsh 2014.
