# Supplementary material for: Mapping of quantitative trait loci for grain yield and its components in a US popular winter wheat TAM 111 using 90K SNPs
Source: PLoS One. 2017 Dec 21;12(12):e0189669. doi: 10.1371/journal.pone.0189669 (PMC5739412; doi:10.1371/journal.pone.0189669)
Supplement: S3 Table — (XLSX) [file pone.0189669.s006.xlsx]

## Sheet: Sheet1
S3 Table. Significant additive by additive and epistasis by environment effects of yield and yield components for recombinant inbred lines of CO960293-2/TAM 111 based on data from five environments using QTLNetwork
Traita	QTL1 ID	QTL1 nameb	QTL1	QTL1 position	Marker interval	Interval range	QTL2 nameb	QTL2 ID	QTL2	QTL2 position	QTL2 marker interval	Interval range	Additive × additive (A×A)	A × A × environmentc
HI	5	Qhi.tamu.2B.1	2B.1	169.8	IWB21618-IWA2572	167.7-171.8	Qhi.tamu.6A.2	14	6A.2	119	IWB21913-IWA5074	112.3-122.6	ns	"-0.004(CH14)"
HI	new	Qhi.tamu.1A	1A	7	IWB45449-IWB8006	2.0-13.4	Qhi.tamu.1D.2	new	1D.2	86.5	IWB15488-IWB72787	80.2-92.7	0.004	ns
KPS	32	Qkps.tamu.3D.1	3D.1	29.5	IWB16679-IWB8827	25.7-33.1	Qkps.tamu.6D.1	new	6D.1	19.4	IWB10159-IWB44754	14.2-19.4	0.5	ns
SPM	2	Qspm.tamu.1D.1	1D.1	2	IWB65713-IWB25589	0.0-8.7	Qspm.tamu.3D.1	32	3D.1	33.1	IWB8827-IWA1312	31.5-33.1	4.43	ns
SPM	3	Qspm.tamu.2A.1	2A.1	59.4	IWB63497-IWB34603	55.7-65.8	Qspm.tamu.5B.4	10	5B	126.1	IWB21826-IWA2827	121.6-132.6	6.06	ns
SPM	20	Qspm.tamu.1A.1	1A	42.9	IWA5491-IWB3070	37.2-46.9	Qspm.tamu.6B	new	6B	309.7	IWB27533-IWB42105	306.8-313.9	8.97	ns
SPM	22	Qspm.tamu.1A.3	1A	224.5	IWB21557-IWB45602	221.9-229.5	Qspm.tamu.2A.1	new	2A.1	278.9	IWB11730-IWB11240	272.5-280.9	-7.5	ns
SPM	2	Qspm.tamu.1D.1	1D.1	35.6	IWA2268-IWB38437	33.6-43.9	Qspm.tamu.6A.2	new	6A.2	21.3	IWB55762-IWA7894	17.3-21.3	-7.53	ns
SPM	24	Qspm.tamu.2D.2	2D.2	18.4	IWB6551-IWB75188	15.9-20.6	Qspm.tamu.6B	new	4A	116.7	IWB68921-IWB54258	113.0-119.7	-7.09	5.41 (ET14)
SPM	32	Qspm.tamu.3D.1	3D.1	33.1	IWB8827-IWA1312	31.5-33.1	Qspm.tamu.5A.1	8	5A.1	99.1	IWB912-IWA2352	96.9-103.1	-4.69	ns
SPM	new	Qspm.tamu.3B.1	3B.1	49.3	IWB63728-IWB64404	45.6-51.3	Qspm.tamu.7B.2	34	7B	212.3	IWB23003-IWB12413	212.3-214.3	6.61	ns
SPM	new	Qspm.tamu.1A	1A	309.9	IWB25711-IWB12147	304.4-309.9	Qspm.tamu.4D	new	4D	0	IWB34360-IWB9637	0.0-2.0	-9.91	ns
TKW	1	Qtkw.tamu.1A	1A	195.2	IWA3475-IWB42357	193.2-196.0	Qtkw.tamu.5D.2	33	5D.2	0	IWB6794-IWB11816	0.0-0.0	-0.24	ns
TKW	1	Qtkw.tamu.1A	1A	195.2	IWA3475-IWB42357	193.2-196.0	Qtkw.tamu.7B.2	34	7B	219.4	IWB56856-IWB40231	214.6-222.2	0.28	ns
TKW	new	Qtkw.tamu.5B	5B	156	IWB33266-IWB23277	149.6-159.5	Qtkw.tamu.7A.3	new	7A.3	0	IWB1686-IWB40429	0.0-4.0	-0.27	ns
TKW	15	Qtkw.tamu.6B.1	6B	133.2	IWB57917-IWB23856	127.0-136.0	Qtkw.tamu.7B.2	34	7B	219.4	IWB56856-IWB40231	214.6-222.2	0.19	ns
TKW	30	Qtkw.tamu.3A.3	3A.3	26.7	IWB56408-IWB20002	20.5-28.7	Qtkw.tamu.7B	17	7B	24.8	IWB3579-IWA1525	21.6-26.8	0.2	ns
TKW	31	Qtkw.tamu.3B.1.1	3B.1	160.2	IWB35464-IWB61095	137.9-163.5	Qtkw.tamu.7B.2	34	7B	219.4	IWB56856-IWB40231	214.6-222.2	-0.2	ns
TKW	new	Qtkw.tamu.1B.1	1B.1	69.9	IWA5159-IWB8187	67.9-76.8	Qtkw.tamu.6D.2	27	6D.2	64.1	IWB64086-IWB1786	55.9-64.1	-0.3	ns
Yield	15	Qgy.tamu.6B	6B	170	IWB69643-IWB58313	164.5-174.9	Qgy.tamu.7B	new	7B	122.4	IWB29804-IWB61637	118.4-124.4	ns	0.07 (HY14)
Yield	18	Qgy.tamu.1B.1	1B.1	111.1	IWB8913-IWB10555	109.0-115.1	Qgy.tamu.5B.1	11	5B	243.5	IWB29442-IWB63357	237.5-248.2	-0.06	-0.08 (AB13)
Yield	32	Qgy.tamu.3D.1	3D.1	33.1	IWB8827-IWA1312	29.5-33.1	Qgy.tamu.5B.1	11	5B	243.5	IWB29442-IWB63357	237.5-248.2	ns	-0.09 (AB13), 0.08 (WA14)
Yield	new	Qgy.tamu.1A	1A	89.3	IWB50892-IWB12579	84.8-95.3	Qgy.tamu.5B.1	11	5B	232.9	IWB18958-IWB29442	228.5-236.9	-0.04	0.18 (HY14), -0.19 (AB13), -0.17 (WA14)
Yield	new	Qgy.tamu.2B.1	2B.1	31.2	IWB40896-IWB26637	29.1-33.2	Qgy.tamu.5B.6	40	5B	334	IWB17929-IWB70813	331.0-336.0	0.05	-0.09 (HY14), 0.22 (AB13)
Yield	new	Qgy.tamu.1B.1	1B.1	67.9	IWB43219-IWA5159	65.7-71.9	Qgy.tamu.7A.1	16	7A.1	9.7	IWB36680-IWB36250	7.3-11.7	0.05	ns
Yield	new	Qgy.tamu.1B.1	1B.1	82.5	IWA4361-IWB35960	80.2-88.5	Qgy.tamu.4B.1	38	4B.1	35.9	IWB29649-IWB70892	33.9-41.4	0.05	0.11 (AB13)
a Abbreviations of Traits: HI harvest index (%), TKW Thousand kernel weight (g), SPM spikes per square meter, KPS kernels per spike
b QTL name including trait, institute, and chromosome location; the chromosome location part is unique for each numbered QTL that the peak positions were less than 40 cM; within each chromosome fragment, different numbered QTL will have various chromosome fragment parts starting from the fragment name, then adding “.1, .2, …”
c Abbreviation of environments: AB13 Aberdeen 2013, BS14 Bushland 2014, CH14 Chillicothe 2014, ET13 Etter 2013, ET14 Etter 2014, HY13 Hays 2013, HY14, Hays 2014, WA14 Walsh 2014. Italicized environments have highest R2
