# Supplementary material for: Mapping of quantitative trait loci for grain yield and its components in a US popular winter wheat TAM 111 using 90K SNPs
Source: PLoS One. 2017 Dec 21;12(12):e0189669. doi: 10.1371/journal.pone.0189669 (PMC5739412; doi:10.1371/journal.pone.0189669)
Supplement: S4 Table — Only QTL with significant (P < 0.05) additive effect are shown. (XLSX) [file pone.0189669.s007.xlsx]

## Sheet: Sheet1
S4 Table. QTL detected using single trait multi-environment QTL mapping model. Only QTL with significant (P < 0.05) additive effect are shown
QTL namea	QTL ID	Chromosome	Position (cM)	Peak SNP	CI_Llb	CI_Ulc	-log10(P)	Traitd	ENVe	PVEf	AE rangeg	HVAh	QTLxEi
Qmshw.tamu.1A	1	1A	173	IWB13287	159.9	186	7.9	MSHW	BS14, CH14, ET13, ET14, HY13	4.1 – 10.9	0.02	P2, P2, P2, P2, P2	no
Qspm.tamu.1A	1	1A	178.7	IWA7021	158.1	199.3	5.6	SPM	BS14, ET13, ET14, HY13	5.8 – 7.9	13.11 – 19.06	P1, P1, P1, P1	yes
Qhi.tamu.1A	1	1A	202.9	IWB4326	170.3	235.5	5.9	HI	ET13, HY13	3.0 – 6.1	0.006 – 0.008	P2, P2	yes
Qtw.tamu.1D.1	2	1D.1	17.6	IWB36527	0	53.1	7.7	TW	HY14	5.8	15.18	P1	yes
Qtw.tamu.2A.1	3	2A.1	51.8	IWB64705	40.5	63.1	17.3	TW	HY14, WA14	2.5 – 12.2	6.69 – 22.01	P1, P1	yes
Qkps.tamu.2A.1	3	2A.1	53.7	IWB64705	34	73.4	8	KPS	BS14, CH14, ET13, ET14, HY13	5.1 – 8.1	0.83 – 0.83	P2, P2, P2, P2, P2	no
Qph.tamu.2B.1.3	4	2B.1	142.2	IWB62653	119.4	165	8.1	PH	BS14, CH14, ET14	2.2 – 7.4	0.54 – 0.85	P2, P2, P1	yes
Qspm.tamu.2B.1.1	5	2B.1	165.5	IWB43273	131.6	199.4	10.1	SPM	BS14, CH14, ET13, ET14	1.8 – 6.0	6.78 – 13.90	P1, P2, P1, P1	yes
Qdth.tamu.2B.1.1	5	2B.1	166.7	IWB8143	162.8	170.6	24.5	DTH	BS14, ET13, HY13, AB13	2.5 – 30.6	0.34 – 0.89	P1, P1, P1, P1	yes
Qgla.tamu.2B.1.1	5	2B.1	167.7	IWB3605	164.9	170.5	38.3	GLA	BS14, CH14	32.0 – 42.1	0.21 – 0.32	P1, P1	yes
Qtw.tamu.2B.1.1	5	2B.1	168.2	IWB11952	159	177.4	6.1	TW	BS14, HY13, HY14	1.8 – 14.4	5.53 – 8.62	P1, P2, P2	yes
Qhi.tamu.2B.1.1	5	2B.1	169.8	IWB21618	164.4	175.2	19.8	HI	BS14, CH14, ET13, HY13	3.3 – 22.9	0.004 – 0.016	P2, P2, P2, P2	yes
Qtkw.tamu.2B.1.1	5	2B.1	171.3	IWB25663	164.9	177.7	32.9	TKW	BS14, CH14, ET13, ET14, HY13	2.7 – 19.5	0.40 – 1.03	P1, P2, P2, P2, P2	yes
Qgy.tamu.2B.1.1	5	2B.1	172.9	IWB46469	168.1	177.8	24.4	GY	CH14, ET13, HY13, AB13	3.3 – 25.1	0.05 – 0.25	P2, P1, P2, P2	yes
Qgfl.tamu.2B.1.1	5	2B.1	172.9	IWB46469	169.7	176.1	29.2	GFL	BS14, CH14	10.6 – 36.4	0.08 – 0.18	P1, P1	yes
Qtw.tamu.2D.3	6	2D.3	1.7	IWB19143	0	11.1	6.5	TW	BS14, CH14, ET13, ET14, HY13, HY14, WA14	0.8 – 14.1	5.53	P1, P1, P1, P1, P1, P1	no
Qmshw.tamu.3B.1	7	3B.1	103.3	IWB73992	87.4	119.2	5	MSHW	BS14, CH14	1.8 – 9.4	0.01 – 0.02	P1, P1	yes
Qgy.tamu.3B.1	7	3B.1	116.7	IWB34153	104.6	128.8	5.9	GY	BS14, CH14, HY13	2.7 – 11.5	0.06 – 0.08	P1, P1, P1	yes
Qtkw.tamu.3B.1	7	3B.1	123.4	IWB52840	93.2	153.7	5.3	TKW	BS14, CH14, ET13, ET14, HY13	1.1 – 6.3	0.21 – 0.66	P1, P1, P1, P1, P1	yes
Qgy.tamu.5A.1	8	5A.1	98.8	IWB912	52	145.5	4.6	GY	CH14, ET13, AB13	2.2 – 5.2	0.04 – 0.25	P2, P1, P2	yes
Qkps.tamu.5A.2	9	5A.2	1	IWB12338	0	56.4	4.3	KPS	BS14, CH14, ET13, ET14	2.1 – 3.4	0.54 – 0.54	P2, P2, P2, P2, P2	no
Qtkw.tamu.5A.2	9	5A.2	22.8	IWB10221	3.9	41.7	8.6	TKW	BS14, CH14, ET14	4.5 – 8.3	0.50 – 0.81	P1, P1, P1	yes
Qkpm.tamu.5A.2	9	5A.2	24.7	IWB14407	0	56.4	5.3	KPM	BS14, CH14, ET13, HY13	1.2 – 5.5	92.27 – 92.27	P2, P2, P2, P2	no
Qph.tamu.5B	10	5B	96	IWB22900	55	137	4.2	PH	CH14, ET14, AB13	2.1 – 5.5	0.73 – 1.24	P1, P1, P1	yes
Qgy.tamu.5B	11	5B	221.9	IWB65641	205.8	237.9	5.5	GY	BS14, CH14, HY13, HY14, AB13, WA14	1.8 – 9.3	0.04 – 0.20	P2, P2, P2, P2, P2, P2	yes
Qkps.tamu.5B	12	5B	384.8	IWB29746	361.8	407.9	5.4	KPS	BS14, HY13	6.5 – 7.3	0.75 – 0.87	P2, P2	yes
Qkpm.tamu.5B	12	5B	389.7	IWA2715	337	442.4	5.8	KPM	BS14, ET13, HY13	2.3 – 5.0	72.38 – 177.47	P2, P2, P2	yes
Qtw.tamu.5B	13	5B	478.6	IWA4416	150.5	478.6	4.4	TW	HY14, WA14	1.9 – 2.3	6.43 – 8.62	P1, P2	yes
Qgla.tamu.6A.2	15	6A.2	106.8	IWB8924	0	133.5	5	GLA	CH14	4	0.1	P2	yes
Qhi.tamu.6A.2	14	6A.2	115.3	IWB67907	86.5	133.5	5.9	HI	BS14, CH14, ET13, HY13	1.3 – 6.5	0.006 – 0.006	P1, P1, P1, P1	no
Qtkw.tamu.6A.2	14	6A.2	128.7	IWB7004	121.4	133.5	20	TKW	CH14, ET13, ET14, HY13	11.8 – 17.5	0.77 – 1.07	P1, P1, P1, P1	yes
Qph.tamu.6A.2	14	6A.2	129.7	IWB1295	99.1	133.5	5.4	PH	BS14, CH14, HY13, HY14	0.8 – 6.3	0.75 – 0.75	P1, P1, P1, P1	no
Qtw.tamu.6B	15	6B	127.5	IWB72333	92.6	162.4	7.9	TW	ET13, HY13, HY14, WA14	3.5 – 5.9	4.51 – 13.52	P1, P1, P1, P1	yes
Qspm.tamu.6B	15	6B	130.3	IWB38798	114.3	146.3	6	SPM	BS14, CH14, ET13, ET14, HY13	1.7 – 9.4	5.52 – 22.67	P1, P1, P1, P1, P1	yes
Qtkw.tamu.6B	15	6B	166.4	IWB8809	55.7	277.2	5.3	TKW	BS14, CH14, ET13, ET14	2.5 – 4.5	0.37 – 0.59	P2, P2, P2, P2	yes
Qtkw.tamu.7A.1	16	7A.1	0	IWB27946	0	93.7	4.3	TKW	BS14, CH14, ET13, ET14, HY13	0.9 – 2.1	0.27 – 0.27	P1, P1, P1, P1, P1	no
Qkps.tamu.7A.1	16	7A.1	20.2	IWA4196	0	43.7	6.6	KPS	ET13, ET14, HY13	2.4 – 7.3	0.50 – 0.99	P2, P2, P2	yes
Qtkw.tamu.7B	17	7B	12.7	IWB10879	0	76.5	4.9	TKW	BS14, CH14, ET13, ET14, HY13	2.1 – 4.8	0.4	P1, P1, P1, P1, P1	no
a QTL name including trait, institute, and chromosome location; the chromosome location part is unique for each numbered QTL if the peak positions were less than 40 cM; within each chromosome fragment, different numbered QTL will have various chromosome fragment parts starting from the fragment name, then adding “.1, .2, …”.
b Lower limit of confidence interval in centiMorgans.
c Upper limit of confidence interval in centiMorgans.
d Abbreviation of traits: GY grain yield, TW test weight, DTH days to heading, PH plant height, HI harvest index, KPM kernels m-2, BW biomass weight, SPM spike m-2, KPS kernels spike-1, MSHW mean single head weight, TKW, thousand kernel weight, TS total stems, GLA green leaf area, GFL greenness of flag leaf.
e ENV Environment: AB13 Aberdeen 2013, BS14 Bushland 2014, CH14 Chillicothe 2014, ET13 Etter 2013, ET14 Etter 2014, HY13 Hays 2013, HY14 Hays 2014.
f Pheotypic variance explained
g Additive effect.
h High value allele. P1 = CO960293-2, P2 = TAM 111.
i QTL-by-environment interaction.
