# Supplementary material for: Mapping of quantitative trait loci for grain yield and its components in a US popular winter wheat TAM 111 using 90K SNPs
Source: PLoS One. 2017 Dec 21;12(12):e0189669. doi: 10.1371/journal.pone.0189669 (PMC5739412; doi:10.1371/journal.pone.0189669)
Supplement: S5 Table — Only QTL with significant additive effect are shown. (XLSX) [file pone.0189669.s008.xlsx]

## Sheet: Sheet1
S5 Table. Individual environment quantitative trait loci from GenStat. Only QTL with significant additive effect are shown
QTL namea	QTL ID	Chromosome	Position (cM)	Peak SNP	CI_LLb	CI_ULc	-log10(P)	Traitd	ENVe	PVEf	AEg	HVAh
Qgy.tamu.1A	22	1A	229.3	IWB47652	197.9	260.7	4.4	GY	CH14	6.2	0.06	P2
Qgy.tamu.1D.1	23	1D.1	74	IWB17662	57	91.1	4.6	GY	HY14	8.9	0.26	P1
Qgy.tamu.2B.1.1	5	2B.1	177.1	IWB314	173.1	181.2	13.4	GY	CH14	29.8	0.12	P2
Qgy.tamu.2B.1.2	19	2B.1	289.6	IWB64246	265.5	313.7	4.1	GY	ET13	7.1	0.07	P2
Qgy.tamu.5B	11	5B	229.5	IWB23950	205.5	253.4	4.3	GY	HY13	7.2	0.1	P2
Qgy.tamu.7A.1	16	7A.1	20.6	IWB7632	0	43.2	4.2	GY	ET14	7.4	0.11	P1
Qdth.tamu.2B.1.3	4	2B.1	142.2	IWB62653	136.2	148.2	11.1	DTH	BS14	20.7	0.74	P1
Qdth.tamu.2B.1.3	4	2B.1	149	IWA4285	138.2	159.8	6.7	DTH	HY13	12.6	0.46	P1
Qdth.tamu.2B.1.3	4	2B.1	152.5	IWB34527	133.5	171.5	4.5	DTH	ET13	8.3	0.36	P1
Qdth.tamu.2D.3	6	2D.3	1.2	IWB25632	0	26.5	4.8	DTH	AB13	6.9	0.57	P2
Qph.tamu.2D.2	24	2D.2	14.2	IWB59825	0	27.8	6.2	PH	HY13	10.1	1.24	P2
Qph.tamu.3A.1	25	3A.1	44	IWB47055	26.1	51.8	4.9	PH	CH14	8.6	0.92	P2
Qph.tamu.5B	12	5B	380.3	IWB59433	347.2	413.4	4.1	PH	HY13	6	0.96	P2
Qph.tamu.6A.2	14	6A.2	130.7	IWB26244	109.6	133.5	4.9	PH	HY13	7.8	1.09	P1
Qph.tamu.6B	15	6B	145.7	IWB11040	129.2	162.2	4.8	PH	HY14	9.2	1.9	P2
Qph.tamu.6B	15	6B	148.4	IWB34512	127.1	169.7	4.1	PH	AB13	7.7	2.39	P2
Qtw.tamu.1A	21	1A	38	IWB73184	21.5	54.5	5.1	TW	BS14	9.2	4.51	P2
Qtw.tamu.1A	1	1A	196	IWB42357	150.2	241.8	4.5	TW	ET13	5.3	4.38	P2
Qtw.tamu.1B.1	18	1B.1	111.1	IWB8913	101.4	120.8	10	TW	ET13	13.7	7.08	P2
Qtw.tamu.2B.1	18	1B.1	111.1	IWB8913	92	123.1	8.1	TW	HY13	8.3	7.72	P2
Qtw.tamu.2A.1	3	2A.1	45.8	IWB7015	30.6	61	4.9	TW	HY14	9.7	19.57	P1
Qtw.tamu.2B.1.1	5	2B.1	163.6	IWB29812	128.5	198.7	5.6	TW	HY13	5.9	6.56	P2
Qtw.tamu.2D.3	6	2D.3	0	IWB60107	0	15.3	5.3	TW	CH14	9.6	6.05	P1
Qtw.tamu.2D.3	6	2D.3	0	IWB60107	0	10.8	6.9	TW	ET14	12.6	5.66	P1
Qtw.tamu.2D.3	6	2D.3	2.7	IWB27856	0	10.6	11.8	TW	ET13	16.4	0.6	P1
Qtw.tamu.2D.3	6	2D.3	3.6	IWB3012	0	16.4	9.8	TW	HY13	11	9.01	P1
Qtw.tamu.5A.2	9	5A.2	24.7	IWB14407	0	56.4	4.1	TW	HY13	3.6	5.15	P2
Qtw.tamu.6A.2	14	6A.2	128.7	IWB7004	105.1	133.5	7	TW	HY13	7.2	7.34	P1
Qtw.tamu.6B	15	6B	151.3	IWB48399	120.4	182.2	6	TW	HY13	6.2	6.69	P1
Qtw.tamu.6D.2	27	6D.2	59.7	IWB6263	39.3	65.1	5	TW	ET13	7.9	5.41	P1
Qtkw.tamu.2B.1	5	2B.1	168.2	IWB11952	150.1	186.3	6.5	TKW	HY13	8.6	0.66	P2
Qtkw.tamu.5A.2	9	5A.2	24.3	IWB74769	9.6	39	5.5	TKW	BS14	10	0.83	P1
Qtkw.tamu.6A.2	14	6A.2	128.7	IWB7004	119.2	133.5	7.5	TKW	ET13	14	0.69	P1
Qtkw.tamu.6A.2	14	6A.2	128.7	IWB7004	118	133.5	6.8	TKW	ET14	12.7	1	P1
Qtkw.tamu.6A.2	14	6A.2	128.7	IWB7004	118.1	133.5	8.8	TKW	HY13	12.8	0.81	P1
Qtkw.tamu.7A.1	16	7A.1	11.2	IWB41660	0	26.8	7.2	TKW	HY13	9.5	0.7	P1
Qmshw.tamu.1A	21	1A	148.1	IWB46316	131.7	164.5	5.2	MSHW	ET13	9.2	0.03	P2
Qmshw.tamu.1A	1	1A	178.8	IWB63891	154.1	203.5	4.4	MSHW	ET14	7	0.03	P2
Qmshw.tamu.1A	1	1A	178.8	IWB63891	166.7	190.9	6.8	MSHW	HY13	11.5	0.03	P2
Qmshw.tamu.3B.1	7	3B.1	107.9	IWA3983	88.9	126.9	4.5	MSHW	CH14	8.3	0.02	P1
Qmshw.tamu.5B	12	5B	402.6	IWB52093	387.2	421	5.1	MSHW	HY13	9	0.02	P2
Qkps.tamu.1A	1	1A	169.9	IWB13287	149.2	190.6	4.3	KPS	CH14	7.9	0.82	P2
Qkps.tamu.2A.1	3	2A.1	45.8	IWB7015	34.5	57.1	6.1	KPS	ET13	12.2	1.28	P2
Qkps.tamu.2A.1	3	2A.1	67.1	IWB28453	47.3	86.9	4.5	KPS	BS14	8.1	0.84	P2
Qkps.tamu.7A.1	16	7A.1	5.7	IWA7406	0	24.3	4.8	KPS	HY13	8.4	0.94	P2
Qspm.tamu.1A	1	1A	178.8	IWB63891	157.8	199.8	4.4	SPM	BS14	7.8	14.02	P1
Qspm.tamu.2B.1	4	2B.1	124.5	IWB16370	109.4	139.7	4.8	SPM	ET14	9.7	16.93	P1
Qspm.tamu.6A.2	14	6A.2	125.4	IWB33872	109.3	133.5	5.4	SPM	ET13	9.3	19.53	P2
Qspm.tamu.6B.1	15	6B	130	IWA2173	111.6	148.4	5.1	SPM	ET13	8.5	18.63	P1
Qspm.tamu.6B.2	26	6B	230.7	IWB9108	204.4	257	3.9	SPM	HY13	6.8	19.43	P1
Qgfl.tamu.2B.1.1	5	2B.1	168.2	IWB11952	165	171.4	21.2	GFL	BS14	36.5	0.09	P1
Qgfl.tamu.2B.1.1	5	2B.1	172.9	IWB46469	171	174.8	39.5	GFL	CH14	59.2	0.14	P1
Qgla.tamu.2B.1.1	5	2B.1	168.2	IWB11952	165.4	171	25.4	GLA	BS14	42.2	0.2	P1
Qgla.tamu.2B.1.1	5	2B.1	175.3	IWB314	172.5	178.1	21.1	GLA	CH14	41.7	0.11	P1
Qhi.tamu.2B.1.1	5	2B.1	167.2	IWB30115	152.6	181.8	5.6	HI	ET13	10	0.01	P2
Qhi.tamu.1A	22	1A	231	IWB45604	212.6	249.4	4.7	HI	HY13	8.5	0.01	P2
Qhi.tamu.2B.1.1	5	2B.1	173.1	IWB3178	162.6	183.6	7	HI	CH14	12.9	0.02	P2
Qkpm.tamu.5A.1	8	5A.1	100.4	IWB912	83.5	117.3	4.4	KPM	BS14	9	126.14	P1
Qkpm.tamu.5A.2	9	5A.2	15.2	IWB8687	0	35.1	4.1	KPM	CH14	8	111.44	P2
Qts.tamu.6A.2	14	6A.2	112.7	IWB43368	89	133.5	4.1	TS	CH14	7.2	2.66	P2
a QTL name including trait, institute, and chromosome location; the chromosome location part is unique for each numbered QTL if the peak positions were less than 40 cM; within each chromosome fragment, different numbered QTL will have various chromosome fragment parts starting from the fragment name, then adding “.1, .2, …”.
b Lower limit of confidence interval in centiMorgans.
c Upper limit of confidence interval in centiMorgans.
d Abbreviation of traits: GY grain yield, TW test weight, DTH days to heading, PH plant height, HI harvest index, KPM kernels m-2, BW biomass weight, SPM spike m-2, KPS kernels spike-1, MSHW mean single head weight, TKW, thousand kernel weight, TS total stems, GLA green leaf area, GFL greenness of flag leaf.
e ENV Environment: AB13 Aberdeen 2013, BS14 Bushland 2014, CH14 Chillicothe 2014, ET13 Etter 2013, ET14 Etter 2014, HY13 Hays 2013, HY14 Hays 2014.
f Phenotypic variance explained.
g Additive effect.
h High value allele. P1 = CO960293-2, P2 = TAM 111.
