# Supplementary material for: Mapping of quantitative trait loci for grain yield and its components in a US popular winter wheat TAM 111 using 90K SNPs
Source: PLoS One. 2017 Dec 21;12(12):e0189669. doi: 10.1371/journal.pone.0189669 (PMC5739412; doi:10.1371/journal.pone.0189669)
Supplement: S6 Table — (XLSX) [file pone.0189669.s009.xlsx]

## Sheet: Sheet1
S6 Table. Significant quantitative trait loci of yield and yield components under single environment identified using MapQTL.
QTL namea	QTL ID	Chromosome	Position (cM)	Peak SNP	LOD	Traitb	Envirmentc	PVEd	AEe	HVAf
Qgy.tamu.1A.1	20	1A	39.3	IWB6843	2.57	GY	BS14	5.4	0.0833812	TAM 111
Qgy.tamu.1D.1.1	23	1D.1	74	IWB24504	3.86	GY	HY14	8	0.259367	CO 960293-2
Qgy.tamu.2B.1	5	2B.1	169.8	IWB21618	4.25	GY	HY13	8.6	0.112809	TAM 111
Qgy.tamu.2B.1	5	2B.1	172.9	IWB46469	11.36	GY	CH14	21.7	0.108029	TAM 111
Qgy.tamu.2B.1.1	19	2B.1	289.6	IWB64246	3.38	GY	ET13	6.9	0.0670514	TAM 111
Qgy.tamu.3B.1	7	3B.1	111.7	IWA747	7.68	GY	CH14	15.2	0.0909003	CO 960293-2
Qgy.tamu.3B.1.2	31	3B.1	206	IWB12008	3.48	GY	ET13	7.1	0.0686281	CO 960293-2
Qgy.tamu.4B.1	38	4B.1	3.7	IWB50753	3.05	GY	ET13	6.3	0.0639926	TAM 111
Qgy.tamu.5B.1	11	5B	211.4	IWB12087	3.96	GY	ACROSS	8.2	0.0984417	TAM 111
Qgy.tamu.5B.1	11	5B	224.3	IWB21839	3.8	GY	HY13	7.7	0.111243	TAM 111
Qgy.tamu.5D.2	33	5D.2	0	IWB6794	2.85	GY	ET13	5.9	0.0614014	TAM 111
Qgy.tamu.6A.2	14	6A.2	130.7	IWB26244	2.51	GY	ET13	5.2	0.0588004	TAM 111
Qgy.tamu.6B.3	35	6B	115.1	IWB48961	2.72	GY	ET13	5.6	0.0607862	CO 960293-2
Qgy.tamu.7A.1	16	7A.1	20.6	IWB7632	3.49	GY	ET14	7.2	0.112975	CO 960293-2
Qhi.tamu.1A	1	1A	203.6	IWB64273	4.34	HI	HY13	8.8	0.0101181	TAM 111
Qhi.tamu.2A.1.1	36	2A.1	0	IWB26983	2.56	HI	BS14	5.4	0.00551509	TAM 111
Qhi.tamu.2B.1	5	2B.1	167.2	IWB30115	4.86	HI	Et13	9.8	0.0118761	TAM 111
Qhi.tamu.2B.1	5	2B.1	169.8	IWB21618	12.58	HI	HY13	23.4	0.0166449	TAM 111
Qhi.tamu.2B.1	5	2B.1	170.8	IWB25663	13.91	HI	ACROSS	25.9	0.0135577	TAM 111
Qhi.tamu.2B.1	5	2B.1	171.3	IWB25663	6.3	HI	CH14	12.7	0.0191676	TAM 111
Qhi.tamu.2D.1	37	2D.1	0.2	IWB8033	2.83	HI	BS14	5.9	0.00581824	TAM 111
Qhi.tamu.5B.4	10	5B	108.6	IWA37	2.72	HI	BS14	5.7	0.00881044	TAM 111
Qhi.tamu.5B.3	12	5B	401.3	IWB5537	2.63	HI	BS14	5.5	0.0055856	TAM 111
Qhi.tamu.6A.2.1	42	6A.2	87.5	IWB27303	2.59	HI	BS14	5.4	0.00690826	CO 960293-2
Qhi.tamu.6A.2	14	6A.2	116.5	IWB21913	3.48	HI	HY13	7.1	0.0092623	CO 960293-2
Qhi.tamu.6A.2	14	6A.2	118	IWB33751	4.01	HI	ACROSS	8.3	0.00761972	CO 960293-2
Qhi.tamu.6A.2	14	6A.2	122.2	IWA5074	3.47	HI	Et13	7.1	0.0104169	CO 960293-2
Qhi.tamu.6D.2	27	6D.2	41.9	IWB6838	3.29	HI	HY13	6.7	0.012828	CO 960293-2
Qkps.tamu.1A	1	1A	169.9	IWB13287	3.63	KPS	CH14	7.5	0.81462	TAM 111
Qkps.tamu.1A	1	1A	179	IWA4327	2.66	KPS	ACROSS	5.6	0.49893	TAM 111
Qkps.tamu.1B.1.1	28	1B.1	1	IWB26319	3.26	KPS	ET13	6.7	0.985148	CO 960293-2
Qkps.tamu.1B.1.1	28	1B.1	25.6	IWB9457	3.21	KPS	ACROSS	6.7	0.559691	CO 960293-2
Qkps.tamu.1D.1	2	1D.1	2.9	IWB22056	2.96	KPS	ET13	6.1	0.912198	CO 960293-2
Qkps.tamu.2A.1	3	2A.1	45.9	IWB7015	2.74	KPS	HY13	5.6	0.815757	TAM 111
Qkps.tamu.2A.1	3	2A.1	51.9	IWB64705	6.15	KPS	ACROSS	12.4	0.791496	TAM 111
Qkps.tamu.2A.1	3	2A.1	53.9	IWB64705	6.47	KPS	ET13	12.8	1.45809	TAM 111
Qkps.tamu.2A.1	3	2A.1	53.9	IWB64705	3.23	KPS	CH14	6.7	0.839632	TAM 111
Qkps.tamu.2A.1	3	2A.1	68.1	IWB43664	3.96	KPS	BS14	8.2	0.867352	TAM 111
Qkps.tamu.2A.2	45	2A.2	66.5	IWB71136	2.84	KPS	ET13	5.9	0.958291	TAM 111
Qkps.tamu.2B.1	5	2B.1	167.3	IWB55936	2.55	KPS	BS14	5.3	0.691194	TAM 111
Qkps.tamu.2D.3	6	2D.3	25.4	IWB18030	2.58	KPS	ET14	5.4	0.757886	TAM 111
Qkps.tamu.5A.2	9	5A.2	1	IWB12338	4.18	KPS	ET13	8.5	1.09054	TAM 111
Qkps.tamu.5A.2.1	39	5A.2	56.4	IWB23035	3.17	KPS	ACROSS	6.6	0.554982	TAM 111
Qkps.tamu.5B.3	12	5B	385.4	IWB21702	5.11	KPS	HY13	10.3	1.0469	TAM 111
Qkps.tamu.5B.3	12	5B	388.7	IWA5412	3.59	KPS	BS14	7.4	0.817037	TAM 111
Qkps.tamu.5B.2	13	5B	454.7	IWB66121	3.19	KPS	ACROSS	6.6	0.543482	TAM 111
Qkps.tamu.7A.1	16	7A.1	3.9	IWB50777	2.51	KPS	ACROSS	5.3	0.485111	TAM 111
Qkps.tamu.7A.1	16	7A.1	5.7	IWA7406	4.05	KPS	HY13	8.2	0.935389	TAM 111
Qkps.tamu.7A.1	16	7A.1	20.6	IWB7632	4.22	KPS	ET13	8.6	1.08615	TAM 111
Qkps.tamu.7B.1	41	7B	54.3	IWB71684	3.1	KPS	CH14	6.5	0.764482	TAM 111
Qspm.tamu.1A.2	21	1A	148.1	IWB46316	3.66	SPM	ET13	7.5	17.6682	CO 960293-2
Qspm.tamu.1A	1	1A	172.9	IWB13287	2.97	SPM	ET14	6.2	14.5794	CO 960293-2
Qspm.tamu.1A	1	1A	177.5	IWB65944	2.98	SPM	HY13	6.1	18.6624	CO 960293-2
Qspm.tamu.1A	1	1A	178.8	IWB63891	4.15	SPM	ACROSS	8.6	11.7836	CO 960293-2
Qspm.tamu.1A	1	1A	178.8	IWB63891	3.68	SPM	BS14	7.6	14.0236	CO 960293-2
Qspm.tamu.2A.2	45	2A.2	54.2	IWB27612	2.57	SPM	ET13	5.3	18.1752	CO 960293-2
Qspm.tamu.2B.1.2	4	2B.1	123.7	IWB16370	4.12	SPM	ET14	8.5	16.6797	CO 960293-2
Qspm.tamu.3D.1	32	3D.1	33.1	IWA6485	3	SPM	HY13	6.2	18.7085	TAM 111
Qspm.tamu.5B.6	40	5B	329	IWB33391	2.75	SPM	CH14	5.8	9.93458	TAM 111
Qspm.tamu.6A.2	14	6A.2	126.5	IWB45914	4.32	SPM	ET13	8.8	20.0304	TAM 111
Qspm.tamu.6B.1	15	6B	135.1	IWB10404	4.63	SPM	ACROSS	9.5	12.9236	CO 960293-2
Qspm.tamu.6B.1	15	6B	135.1	IWB10404	3.27	SPM	ET14	6.8	14.8872	CO 960293-2
Qspm.tamu.6B.2	26	6B	195.2	IWA4503	4.48	SPM	HY13	9.1	23.3943	CO 960293-2
Qspm.tamu.6B.2	26	6B	226.9	IWA7753	2.56	SPM	BS14	5.4	11.9892	CO 960293-2
Qspm.tamu.7B.3	44	7B	314.2	IWB53759	2.75	SPM	ET13	5.7	15.4945	TAM 111
Qtkw.tamu.1A	1	1A	179	IWA4327	4.44	TKW	ET13	9	0.556771	TAM 111
Qtkw.tamu.1A	1	1A	181.1	IWB21382	4.47	TKW	HY13	9	0.690682	TAM 111
Qtkw.tamu.2A.1.1	36	2A.1	8.3	IWB24504	2.95	TKW	ET13	6.1	0.468388	CO 960293-2
Qtkw.tamu.2B.1	5	2B.1	165.5	IWB72380	3.79	TKW	ET14	7.8	0.794169	TAM 111
Qtkw.tamu.2B.1	5	2B.1	172.6	IWA2572	4.17	TKW	HY13	8.5	0.669809	TAM 111
Qtkw.tamu.2B.1	5	2B.1	172.9	IWB46469	9.43	TKW	CH14	18.4	1.02516	TAM 111
Qtkw.tamu.2B.1	5	2B.1	172.9	IWB46469	2.91	TKW	ACROSS	6.1	0.527965	TAM 111
Qtkw.tamu.2B.1	5	2B.1	189.4	IWB54339	2.58	TKW	BS14	5.4	0.675198	CO 960293-2
Qtkw.tamu.3A.1	25	3A.1	10.5	IWA1831	2.87	TKW	ET14	6	0.747407	TAM 111
Qtkw.tamu.3A.1	25	3A.1	23.4	IWA4053	2.84	TKW	HY13	5.8	0.562967	TAM 111
Qtkw.tamu.3A.1	25	3A.1	23.4	IWA4053	3.28	TKW	ACROSS	6.8	0.562696	TAM 111
Qtkw.tamu.3A.1	25	3A.1	24.4	IWB27980	3.22	TKW	CH14	6.7	0.614814	TAM 111
Qtkw.tamu.3B.1	7	3B.1	121.5	IWB64839	2.75	TKW	CH14	5.7	0.568244	CO 960293-2
Qtkw.tamu.5A.1	8	5A.1	86.7	IWB15978	4.17	TKW	BS14	8.6	0.777679	TAM 111
Qtkw.tamu.5A.1	8	5A.1	92.8	IWB7241	2.92	TKW	ACROSS	6.1	0.522177	TAM 111
Qtkw.tamu.5A.1	8	5A.1	117.5	IWB15035	3.28	TKW	ET13	6.7	0.498017	TAM 111
Qtkw.tamu.5A.2	9	5A.2	23.1	IWA1630	5.25	TKW	ET14	10.7	0.935756	CO 960293-2
Qtkw.tamu.5A.2	9	5A.2	23.7	IWB33359	2.92	TKW	CH14	6.1	0.585695	CO 960293-2
Qtkw.tamu.5A.2	9	5A.2	24.3	IWB74769	4.89	TKW	ACROSS	10	0.668943	CO 960293-2
Qtkw.tamu.5A.2	9	5A.2	24.3	IWB74769	4.76	TKW	BS14	9.7	0.824945	CO 960293-2
Qtkw.tamu.6A.2	14	6A.2	128.5	IWB8277	6.78	TKW	ET13	13.4	0.690528	CO 960293-2
Qtkw.tamu.6A.2	14	6A.2	128.7	IWB7004	5.89	TKW	HY13	11.7	0.790843	CO 960293-2
Qtkw.tamu.6A.2	14	6A.2	128.7	IWB8277	5.02	TKW	ACROSS	10.2	0.685449	CO 960293-2
Qtkw.tamu.6A.2	14	6A.2	128.7	IWB8277	6	TKW	ET14	12.1	0.995751	CO 960293-2
Qtkw.tamu.6A.2	14	6A.2	129	IWB65759	4.55	TKW	CH14	9.3	0.72744	CO 960293-2
Qtkw.tamu.6B.2	26	6B	233.5	IWB10753	2.96	TKW	ET14	6.2	0.713308	TAM 111
Qtkw.tamu.7A.1	16	7A.1	0	IWB27947	3.62	TKW	BS14	7.5	0.726586	CO 960293-2
Qtkw.tamu.7A.1	16	7A.1	8.3	IWA4621	2.97	TKW	ET14	6.2	0.702505	CO 960293-2
Qtkw.tamu.7A.1	16	7A.1	9.3	IWB36680	4.24	TKW	ACROSS	8.7	0.630408	CO 960293-2
Qtkw.tamu.7A.1	16	7A.1	20.6	IWB7632	3.76	TKW	HY13	7.7	0.632896	CO 960293-2
Qtkw.tamu.7A.1.2	43	7A.1	64.3	IWA3701	3.63	TKW	CH14	7.5	0.648165	CO 960293-2
Qtkw.tamu.7B	17	7B	7.2	IWB1438	3.05	TKW	ET13	6.3	0.4954	CO 960293-2
Qtkw.tamu.7B	17	7B	11.8	IWB20228	2.66	TKW	ACROSS	5.6	0.499663	CO 960293-2
Qtkw.tamu.7B	17	7B	12.7	IWB66787	2.59	TKW	CH14	5.4	0.55071	CO 960293-2
a QTL name including trait, institute, and chromosome location; the chromosome location part is unique for each numbered QTL that the peak positions were less than 40 cM; within each chromosome fragment, different numbered QTL will have various chromosome fragment parts starting from the fragment name, then adding “.1, .2, …”
b Abbreviation of traits: GY grain yield, HI harvest index, SPM spike m-2, KPS kernels spike-1, TKW, thousand kernel weight
c Abbreviation of environments: AB13 Aberdeen 2013, BS14 Bushland 2014, CH14 Chillicothe 2014, ET13 Etter 2013, ET14 Etter 2014, HY13 Hays 2013, HY14 Hays 2014, WA14 Walsh 2014. ACROSS is the average mean across all tested environments. Italicized environments have highest R2
d Pheotypic variance explained
e Additive effect
f High value allele corresponding to each environment
