# Supplementary material for: Mapping of quantitative trait loci for grain yield and its components in a US popular winter wheat TAM 111 using 90K SNPs
Source: PLoS One. 2017 Dec 21;12(12):e0189669. doi: 10.1371/journal.pone.0189669 (PMC5739412; doi:10.1371/journal.pone.0189669)
Supplement: S7 Table — (XLSX) [file pone.0189669.s010.xlsx]

## Sheet: Sheet1
S7 Table. Marker to marker interactions detected using combined analysis of pleiotropy and epistasis.
Source marker (SNP ID)	Source linkage group	Source position	Target marker (SNP ID)	Target linkage group	Target position	Effect on target	Sources of alleles	Effect	SE	|Effect|/SE	P-value	q-value
IWA7406	7A.1	5.7	IWB46316	1A	148.1	Enhancing	TAM 111	0.65	1.37	0.47	0.0017	0.0267
IWB41660	7A.1	11.2	IWB13287	1A	169.9	Enhancing	TAM 111	1.66	4.39	0.38	0.0049	0.0457
IWA7406	7A.1	5.7	IWB42357	1A	196	Enhancing	TAM 111	0.34	0.89	0.39	0.0044	0.043
IWB7053	2B.1	151	IWB7015	2A.1	43.9	Enhancing	TAM 111	0.26	0.68	0.37	0.0051	0.0468
IWB64246	2B.1	289.6	IWB7015	2A.1	43.9	Enhancing	TAM 111	0.63	1.64	0.39	0.0045	0.0435
IWB7015	2A.1	43.9	IWB16370	2B.1	122.7	Enhancing	TAM 111	1.94	4.69	0.41	0.0034	0.0375
IWB43368	6A.2	112.7	IWB16370	2B.1	122.7	Enhancing	TAM 111	2.3	3.28	0.7	0.0002	0.0076
IWB33872	6A.2	125.4	IWB16370	2B.1	122.7	Enhancing	TAM 111	2.94	5.51	0.53	0.0009	0.0182
IWB8924	6A.2	103.2	IWB62653	2B.1	142.2	Enhancing	TAM 111	1.99	4.68	0.43	0.003	0.0354
IWB64705	2A.1	49.9	IWA4285	2B.1	149	Enhancing	TAM 111	1.34	3.16	0.42	0.0031	0.0358
IWB43368	6A.2	112.7	IWA4285	2B.1	149	Enhancing	TAM 111	4.89	11.35	0.43	0.0028	0.0344
IWB33872	6A.2	125.4	IWA4285	2B.1	149	Enhancing	TAM 111	4.11	6.67	0.62	0.0004	0.0113
IWB33872	6A.2	125.4	IWB7053	2B.1	151	Enhancing	TAM 111	5.03	11.32	0.44	0.0025	0.0322
IWB43368	6A.2	112.7	IWB34527	2B.1	152.5	Enhancing	TAM 111	3.5	6	0.58	0.0006	0.0139
IWB29812	2B.1	161.7	IWB43273	2B.1	165.5	Enhancing	TAM 111	1.46	3.68	0.4	0.004	0.0412
IWB7004	6A.2	128.7	IWB43273	2B.1	165.5	Enhancing	TAM 111	4.1	8.68	0.47	0.0018	0.0268
IWB43368	6A.2	112.7	IWB8143	2B.1	166.7	Enhancing	TAM 111	2.27	3.04	0.75	0.0001	0.0062
IWB1295	6A.2	129.7	IWB8143	2B.1	166.7	Enhancing	TAM 111	3.54	7.8	0.45	0.0022	0.0305
IWB43368	6A.2	112.7	IWB25663	2B.1	171.3	Enhancing	TAM 111	1.71	2	0.85	0	0.004
IWB1295	6A.2	129.7	IWB25663	2B.1	171.3	Enhancing	TAM 111	2.35	4.52	0.52	0.0011	0.02
IWB11000	7A.1	57.8	IWB25663	2B.1	171.3	Enhancing	TAM 111	4.04	9.66	0.42	0.0032	0.0366
IWB64705	2A.1	49.9	IWB46469	2B.1	172.9	Enhancing	TAM 111	1.64	3.23	0.51	0.0012	0.0215
IWB43368	6A.2	112.7	IWB46469	2B.1	172.9	Enhancing	TAM 111	1.64	1.62	1.01	0	6.86e-06
IWB1295	6A.2	129.7	IWB46469	2B.1	172.9	Enhancing	TAM 111	2.45	3.18	0.77	0.0001	0.0055
IWB43368	6A.2	112.7	IWB314	2B.1	173.4	Enhancing	TAM 111	1.84	1.86	0.99	0	0.0015
IWB7004	6A.2	128.7	IWB314	2B.1	173.4	Enhancing	TAM 111	3.47	8.94	0.39	0.0044	0.043
IWB16370	2B.1	122.7	IWB70591	2B.1	269.3	Enhancing	TAM 111	0.75	1.49	0.51	0.0012	0.0217
IWB6263	6D.2	59.7	IWB912	5A.1	97.1	Enhancing	TAM 111	2.06	5.09	0.4	0.0037	0.0395
IWB34527	2B.1	152.5	IWB12338	5A.2	1	Enhancing	TAM 111	0.55	1.07	0.51	0.0011	0.0205
IWB42357	1A	196	IWB8687	5A.2	13.2	Enhancing	TAM 111	0.47	0.84	0.56	0.0007	0.0157
IWB34527	2B.1	152.5	IWB6809	5A.2	17.7	Enhancing	TAM 111	3.11	8.08	0.39	0.0045	0.0436
IWB912	5A.1	97.1	IWB6809	5A.2	17.7	Enhancing	TAM 111	1.76	2.49	0.7	0.0002	0.0075
IWB21839	5B	226.5	IWB6809	5A.2	17.7	Enhancing	TAM 111	0.5	1.34	0.37	0.0052	0.0471
IWB10221	5A.2	22.8	IWB21839	5B	226.5	Enhancing	TAM 111	0.78	1.96	0.4	0.004	0.0409
IWB9108	6B	230.7	IWB59433	5B	380.3	Enhancing	TAM 111	0.76	1.89	0.4	0.0039	0.0405
IWB59825	2D.2	14.2	IWB29746	5B	384.8	Enhancing	TAM 111	1.21	2.62	0.46	0.002	0.0292
IWB314	2B.1	173.4	IWB52093	5B	402.6	Enhancing	TAM 111	0.48	1.29	0.37	0.0052	0.0472
IWB59825	2D.2	14.2	IWB52093	5B	402.6	Enhancing	TAM 111	0.96	2.49	0.38	0.0046	0.0438
IWB34153	3B.1	116.7	IWB52093	5B	402.6	Enhancing	TAM 111	0.73	1.25	0.59	0.0006	0.0137
IWB16370	2B.1	122.7	IWB43368	6A.2	112.7	Enhancing	TAM 111	3.48	5.56	0.63	0.0004	0.0108
IWB7053	2B.1	151	IWB43368	6A.2	112.7	Enhancing	TAM 111	2.88	4.79	0.6	0.0005	0.0125
IWB46469	2B.1	172.9	IWB43368	6A.2	112.7	Enhancing	TAM 111	3.43	6.28	0.55	0.0008	0.0169
IWB16370	2B.1	122.7	IWB33872	6A.2	125.4	Enhancing	TAM 111	2.58	3.86	0.67	0.0002	0.0082
IWB7053	2B.1	151	IWB33872	6A.2	125.4	Enhancing	TAM 111	2.14	2.59	0.83	0.0001	0.0045
IWB314	2B.1	173.4	IWB33872	6A.2	125.4	Enhancing	TAM 111	2.55	3.76	0.68	0.0002	0.008
IWB31561	6D.2	41.1	IWB33872	6A.2	125.4	Enhancing	TAM 111	1.57	3.4	0.46	0.002	0.0288
IWB17662	1D.1	75.7	IWB7004	6A.2	128.7	Enhancing	TAM 111	0.38	0.65	0.57	0.0006	0.0145
IWB16370	2B.1	122.7	IWB7004	6A.2	128.7	Enhancing	TAM 111	2.26	5.31	0.43	0.003	0.0353
IWB34527	2B.1	152.5	IWB7004	6A.2	128.7	Enhancing	TAM 111	1.66	3.23	0.51	0.0011	0.0206
IWB314	2B.1	173.4	IWB7004	6A.2	128.7	Enhancing	TAM 111	1.86	3.21	0.58	0.0006	0.0141
IWB33872	6A.2	125.4	IWB7004	6A.2	128.7	Enhancing	TAM 111	2.27	1.78	1.28	0	6.86e-06
IWB17662	1D.1	75.7	IWB1295	6A.2	129.7	Enhancing	TAM 111	0.26	0.62	0.42	0.003	0.0356
IWB7053	2B.1	151	IWB1295	6A.2	129.7	Enhancing	TAM 111	1.64	1.69	0.97	0	0.0021
IWB314	2B.1	173.4	IWB1295	6A.2	129.7	Enhancing	TAM 111	1.68	1.91	0.88	0	0.0036
IWB43368	6A.2	112.7	IWB1295	6A.2	129.7	Enhancing	TAM 111	0.6	1.04	0.58	0.0006	0.0142
IWB31561	6D.2	41.1	IWB1295	6A.2	129.7	Enhancing	TAM 111	0.61	0.86	0.71	0.0002	0.0074
IWB13287	1A	169.9	IWB26244	6A.2	130.7	Enhancing	TAM 111	1.07	2.89	0.37	0.0054	0.0484
IWB17662	1D.1	75.7	IWB26244	6A.2	130.7	Enhancing	TAM 111	0.22	0.53	0.43	0.0029	0.0351
IWB16370	2B.1	122.7	IWB26244	6A.2	130.7	Enhancing	TAM 111	2.02	2.91	0.69	0.0002	0.0078
IWB7053	2B.1	151	IWB26244	6A.2	130.7	Enhancing	TAM 111	1.73	1.77	0.98	0	0.0018
IWB314	2B.1	173.4	IWB26244	6A.2	130.7	Enhancing	TAM 111	1.78	2.24	0.8	0.0001	0.0051
IWB8687	5A.2	13.2	IWB72333	6B	127.5	Enhancing	TAM 111	1.93	3.96	0.49	0.0015	0.0244
IWB6809	5A.2	17.7	IWB72333	6B	127.5	Enhancing	TAM 111	1.13	1.98	0.57	0.0006	0.0147
IWA7406	7A.1	5.7	IWB72333	6B	127.5	Enhancing	TAM 111	1.96	3.52	0.56	0.0007	0.0158
IWB64705	2A.1	49.9	IWB11040	6B	145.7	Enhancing	TAM 111	1.02	2.39	0.43	0.0029	0.0347
IWB8687	5A.2	13.2	IWB11040	6B	145.7	Enhancing	TAM 111	1.79	3.68	0.49	0.0015	0.0243
IWB65641	5B	220.3	IWB11040	6B	145.7	Enhancing	TAM 111	0.99	2.29	0.44	0.0027	0.0336
IWB59433	5B	380.3	IWB11040	6B	145.7	Enhancing	TAM 111	0.71	1.3	0.55	0.0008	0.0168
IWB7015	2A.1	43.9	IWB8809	6B	166.4	Enhancing	TAM 111	1.78	3.87	0.46	0.0021	0.0294
IWB27856	2D.3	2.7	IWB8809	6B	166.4	Enhancing	TAM 111	0.3	0.76	0.4	0.004	0.0411
IWB10221	5A.2	22.8	IWB8809	6B	166.4	Enhancing	TAM 111	0.77	1.63	0.47	0.0018	0.0276
IWB21839	5B	226.5	IWB8809	6B	166.4	Enhancing	TAM 111	1.1	2.92	0.38	0.0049	0.0457
IWB36527	1D.1	21.3	IWB9108	6B	230.7	Enhancing	TAM 111	0.56	1.3	0.43	0.0029	0.035
IWB17662	1D.1	75.7	IWB9108	6B	230.7	Enhancing	TAM 111	1.25	1.84	0.68	0.0002	0.008
IWB7015	2A.1	43.9	IWB9108	6B	230.7	Enhancing	TAM 111	1.22	2.49	0.49	0.0014	0.0238
IWB8687	5A.2	13.2	IWB9108	6B	230.7	Enhancing	TAM 111	1.02	1.71	0.6	0.0005	0.0129
IWB10221	5A.2	22.8	IWB9108	6B	230.7	Enhancing	TAM 111	1.2	2.01	0.6	0.0005	0.0129
IWB72333	6B	127.5	IWA7406	7A.1	5.7	Enhancing	TAM 111	1.11	2.16	0.51	0.0011	0.0206
IWB8809	6B	166.4	IWA7406	7A.1	5.7	Enhancing	TAM 111	2.05	3.91	0.53	0.001	0.0193
IWB65641	5B	220.3	IWB41660	7A.1	11.2	Enhancing	TAM 111	1.33	1.77	0.75	0.0001	0.0061
IWB46316	1A	148.1	IWB7632	7A.1	20.6	Enhancing	TAM 111	0.63	0.86	0.74	0.0001	0.0064
IWB13287	1A	169.9	IWB7632	7A.1	20.6	Enhancing	TAM 111	0.58	0.65	0.89	0	0.0036
IWB42357	1A	196	IWB7632	7A.1	20.6	Enhancing	TAM 111	0.2	0.51	0.39	0.0041	0.0416
IWB65641	5B	220.3	IWB10879	7B	12.7	Enhancing	TAM 111	0.72	1.48	0.49	0.0015	0.0244
IWB314	2B.1	173.4	IWB73184	1A	38	Repressing	CO960293-2	-1.03	0.5	2.04	0.0037	0.0396
IWB14407	5A.2	24.7	IWB73184	1A	38	Repressing	CO960293-2	-1.34	0.42	3.17	0	0.0041
IWB47055	3A.1	44	IWB46316	1A	148.1	Repressing	CO960293-2	-0.6	0.23	2.6	0.0006	0.0137
IWB47055	3A.1	44	IWB42357	1A	196	Repressing	CO960293-2	-0.48	0.21	2.25	0.0019	0.0282
IWB59433	5B	380.3	IWB42357	1A	196	Repressing	CO960293-2	-0.55	0.26	2.13	0.0028	0.0345
IWA2715	5B	389.7	IWB47652	1A	229.3	Repressing	CO960293-2	-1.01	0.47	2.14	0.0027	0.034
IWB64246	2B.1	289.6	IWB36527	1D.1	21.3	Repressing	CO960293-2	-1.67	0.82	2.02	0.004	0.0411
IWB64246	2B.1	289.6	IWB17662	1D.1	75.7	Repressing	CO960293-2	-1.2	0.56	2.13	0.0028	0.0344
IWB41660	7A.1	11.2	IWB7015	2A.1	49.9	Repressing	CO960293-2	-0.56	0.26	2.13	0.0028	0.0343
IWB9108	6B	230.7	IWB7053	2B.1	151	Repressing	CO960293-2	-0.78	0.35	2.23	0.002	0.0292
IWB12338	5A.2	1	IWB60107	2D.3	0	Repressing	CO960293-2	-1.53	0.76	2.02	0.004	0.0408
IWB74769	5A.2	24.3	IWB60107	2D.3	0	Repressing	CO960293-2	-1.09	0.55	1.98	0.0045	0.0436
IWB33872	6A.2	125.4	IWB3012	2D.3	3.6	Repressing	CO960293-2	-1.04	0.49	2.14	0.0028	0.0341
IWB72333	6B	127.5	IWB47055	3A.1	44	Repressing	CO960293-2	-0.99	0.35	2.82	0.0002	0.0082
IWB11040	6B	145.7	IWB47055	3A.1	44	Repressing	CO960293-2	-1	0.32	3.14	0.0001	0.0044
IWB8809	6B	166.4	IWB47055	3A.1	44	Repressing	CO960293-2	-0.91	0.31	2.99	0.0001	0.0064
IWB64705	2A.1	49.9	IWA3983	3B.1	107.9	Repressing	CO960293-2	-0.75	0.37	2.03	0.0038	0.0401
IWB7632	7A.1	20.6	IWB52840	3B.1	123.4	Repressing	CO960293-2	-1.12	0.44	2.53	0.0007	0.0159
IWB46316	1A	148.1	IWB912	5A.1	97.1	Repressing	CO960293-2	-0.74	0.32	2.34	0.0014	0.0237
IWB23950	5B	228	IWB912	5A.1	97.1	Repressing	CO960293-2	-0.83	0.3	2.83	0.0002	0.0081
IWB11040	6B	145.7	IWB912	5A.1	97.1	Repressing	CO960293-2	-0.77	0.33	2.33	0.0014	0.0239
IWB11000	7A.1	57.8	IWB12338	5A.2	1	Repressing	CO960293-2	-0.63	0.3	2.07	0.0034	0.0374
IWB64705	2A.1	49.9	IWB8687	5A.2	13.2	Repressing	CO960293-2	-0.59	0.27	2.19	0.0023	0.0313
IWB70591	2B.1	269.3	IWB6809	5A.2	17.7	Repressing	CO960293-2	-0.74	0.25	3.02	0.0001	0.0058
IWB64246	2B.1	289.6	IWB6809	5A.2	17.7	Repressing	CO960293-2	-0.76	0.28	2.72	0.0004	0.0107
IWA7406	7A.1	5.7	IWB14407	5A.2	24.7	Repressing	CO960293-2	-0.71	0.24	2.99	0.0001	0.0062
IWB7015	2A.1	43.9	IWB22900	5B	96	Repressing	CO960293-2	-1.59	0.76	2.1	0.0031	0.0362
IWB64705	2A.1	49.9	IWB65641	5B	220.3	Repressing	CO960293-2	-0.81	0.34	2.37	0.0012	0.0218
IWB42357	1A	196	IWB21839	5B	226.5	Repressing	CO960293-2	-0.61	0.3	2.06	0.0036	0.0388
IWB16370	2B.1	122.7	IWB21839	5B	226.5	Repressing	CO960293-2	-0.78	0.34	2.31	0.0016	0.0252
IWB46469	2B.1	172.9	IWA4416	5B	478.6	Repressing	CO960293-2	-1.46	0.71	2.06	0.0036	0.0387
IWA7406	7A.1	5.7	IWA4416	5B	478.6	Repressing	CO960293-2	-1.1	0.36	3.05	0.0001	0.0053
IWB70591	2B.1	269.3	IWB43368	6A.2	112.7	Repressing	CO960293-2	-0.75	0.36	2.1	0.0032	0.0364
IWB64246	2B.1	289.6	IWB33872	6A.2	125.4	Repressing	CO960293-2	-0.78	0.34	2.29	0.0017	0.0262
IWB23950	5B	228	IWB7004	6A.2	128.7	Repressing	CO960293-2	-0.56	0.2	2.78	0.0003	0.009
IWA7406	7A.1	5.7	IWB26244	6A.2	130.7	Repressing	CO960293-2	-0.48	0.24	1.98	0.0045	0.0435
IWA4285	2B.1	149	IWB72333	6B	127.5	Repressing	CO960293-2	-0.66	0.34	1.95	0.005	0.0464
IWB7053	2B.1	151	IWB72333	6B	127.5	Repressing	CO960293-2	-0.77	0.37	2.08	0.0033	0.0368
IWB25663	2B.1	171.3	IWB8809	6B	166.4	Repressing	CO960293-2	-0.77	0.39	1.96	0.0049	0.0459
IWB46316	1A	148.1	IWB31561	6D.2	41.1	Repressing	CO960293-2	-1.01	0.45	2.21	0.0021	0.0301
IWB13287	1A	169.9	IWB31561	6D.2	41.1	Repressing	CO960293-2	-1.03	0.52	1.99	0.0045	0.0432
IWB42357	1A	196	IWB31561	6D.2	41.1	Repressing	CO960293-2	-1.16	0.41	2.87	0.0002	0.0076
IWB28453	2A.1	67.1	IWA7406	7A.1	5.7	Repressing	CO960293-2	-0.55	0.25	2.19	0.0023	0.0315
IWB12338	5A.2	1	IWA4196	7A.1	20.2	Repressing	CO960293-2	-0.65	0.34	1.94	0.0052	0.0471
IWB70591	2B.1	269.3	IWB11000	7A.1	57.8	Repressing	CO960293-2	-0.74	0.3	2.47	0.0009	0.0178
IWB52840	3B.1	123.4	IWB10879	7B	12.7	Repressing	CO960293-2	-0.72	0.27	2.67	0.0004	0.0119
IWB11000	7A.1	57.8	IWB10879	7B	12.7	Repressing	CO960293-2	-0.8	0.28	2.84	0.0002	0.0079
