# Supplementary material for: Mapping of quantitative trait loci for grain yield and its components in a US popular winter wheat TAM 111 using 90K SNPs
Source: PLoS One. 2017 Dec 21;12(12):e0189669. doi: 10.1371/journal.pone.0189669 (PMC5739412; doi:10.1371/journal.pone.0189669)
Supplement: S8 Table — (XLSX) [file pone.0189669.s011.xlsx]

## Sheet: Sheet1
S8 Table. SNPs from the four consistent unique QTL, their consensus genetic and physical maps, as well as comparative analyses and predicted gene functions.
QTL ID	Chromosome	position	Index on iSelect 90K SNP bead chip	Peak SNPs	SNPName	T3, 2014 IWGSC physical, JBrowse of BLAST match IWGSC Nov 2014a	CSS_Contigb	CSS_Chromosome	CSS_cM	W7984_Contigc	W7984_Chromosome	W7984_cM	PseudoMd	PseudoM_physicalPosition	Top BLAST Hit of protein sequence of Brachypodiume	Top BLAST Hit of protein sequence of ricee	Top BLAST Hit of protein sequence of Sorghume	Predicted gene functionf
5	2B.1	163.6	29812	IWB29812	Excalibur_rep_c102244_1103	2D:9203972..9204072, 2A:13042381..13042481	5309087_2as	2AS	33.16	Scaffold840875	2D	24.772	chr2A	35492576	Bradi5g02940.2	Os04g20270.1	Sb06g020390.1_PACid_1972893	NAD-dependent histone deacetylase domain containing protein
5	2B.1	165.5	43273	IWB43273	Kukri_c26288_419	2B:19738958..19739058	5193802_2bs	2BS	61.37	Scaffold2728095	2B	38.1375	chr2B	56784909	Bradi1g16527.1	Os07g49380.1	Sb02g044040.1_PACid_1959985	PWWP domain protein
5	2B.1	165.5	72380	IWB72380	Tdurum_contig54704_176	2B:19178772..19178872	5181528_2bs	2BS	61.37	Scaffold1920441	2B	38.706	chr2B	58325058	-	-	-	-
5	2B.1	166.7	8143	IWB8143	BS00038820_51	-	5194492_2bs	2BS	61.37	Scaffold337931	2B	40.9795	chr2B	64988340	Bradi1g16670.1	Os07g49240.1	Sb01g038310.1_PACid_1953729	Probable LRR receptor-like serine/threonine-protein kinase
5	2B.1	167.2	30115	IWB30115	Excalibur_rep_c105343_349	-	5238173_2bs	2BS	61.37	Scaffold1319366	2B	42.117	chr2B	65114003	-	-	-	-
5	2B.1	167.3	55936	IWB55936	RAC875_c26469_480	-	2839107_2bs	2BS	61.37	Scaffold1319366	2B	42.117	chr2B	65100804	-	-	-	DNA excision repair protein ERCC-6-like
5	2B.1	167.7	3605	IWB3605	BobWhite_c47608_273	-	3205989_6dl	6DL	159.39	Scaffold5591230	6D	117.663	chr6D	466944190	Bradi1g16700.1	-	-	-
5	2B.1	168.2	11952	IWB11952	BS00096182_51	2B:15246134..15246234	5222516_2bs	2BS	NA	Scaffold194507	2B	42.117	chr2B	65370533	-	-	-	-
5	2B.1	169.8	21618	IWB21618	Excalibur_c10376_313	-	2839107_2bs	2BS	61.37	Scaffold1319366	2B	42.117	chr2B	65104221	Bradi4g04220.1	Os03g60620.1	Sb01g039530.1_PACid_1953886	Heat shock 70 kDa protein
5	2B.1	170.8	25663	IWB25663	Excalibur_c36070_300	2B:18124572..18124672	5157502_2bs	2BS	61.37	Scaffold1253826	2B	42.117	chr2B	65466319	-	-	-	-
5	2B.1	172.6	77148	IWA2572	wsnp_Ex_c21092_30220702	2B:20298074..20298174	5206271_2bs	2BS	61.37	Scaffold963514	2B	38.706	chr2B	58978926	Bradi1g34150.1	Os11g36960.1	Sb05g022460.1_PACid_1970710	Low quality protein: uncharacterized protein
5	2B.1	172.9	46469	IWB46469	Kukri_c5497_312	2B:19738958..19739058	5233373_2as	2AS	NA	Scaffold1279448	2A	34.146	chr2A	38914240	Bradi1g16580.1	Os07g49310.1	Sb02g043980.1_PACid_1959978	Omega-3 fatty acid desaturase
5	2B.1	173.1	3178	IWB3178	BobWhite_c41535_52	2B:20298692..20298792	5206271_2bs	2BS	61.37	Scaffold915042	2A	34.146	chr2B	58979494	-	-	-	-
5	2B.1	175.3	314	IWB314	BobWhite_c1214_798	2B:17845131..17845231	2504037_2bs	2BS	61.37	Scaffold978950	2B	38.706	chrUn	293690474	-	-	-	Two-component response regulator-like APRR7
11	5B	211.4	12087	IWB12087	BS00099719_51	-	10864115_5bl	5BL	112.5	Scaffold3647367	5B	86.61	chr5B	580103266	-	-	-	Aspartate-semialdehyde dehydrogenase
11	5B	221.9	65641	IWB65641	TA003058-0693	-	2899918_6bs	6BS	6.23	Scaffold3360079	5B	80.923	chr5B	556788731	-	-	-	-
11	5B	224.3	21839	IWB21839	Excalibur_c11302_186	4A:182364923..182365023, 2B:7787975..7788075	7064436_4al	4AL	112.93	Scaffold2780777	2B	20.4775	chr2B	30326003	Bradi2g17450.1	Os11g41770.1	Sb05g006550.1_PACid_1969654	-
11	5B	229.5	23950	IWB23950	Excalibur_c23304_385	-	10918481_5bl	5BL	NA	Scaffold2122455	5B	79.786	chr5B	554820366	Bradi1g13870.1	Os03g44010.1	Sb07g015000.1_PACid_1975725	Splicing regulatory glutamine/lysine-rich protein 1 isoform X1
11	5B	237.5	29442	IWB29442	Excalibur_c9391_1016	-	10838741_5bl	5BL	112.5	Scaffold721506	5D	102.46	chr5B	580085162	Bradi1g60340.1	Os03g28300.1	Sb02g000740.1_PACid_1955318	Uncharacterized protein
11	5B	244.2	36002	IWB36002	IACX5702	-	2158416_4ds	4DS	0	Scaffold1374795	5B	83.196	chr4D	26480711	Bradi1g08120.1	Os03g55070.1	Sb01g007580.1_PACid_1950212	UDP-glucose 6-dehydrogenase 1-like isoform X1
14	6A.2	106.8	8924	IWB8924	BS00062781_51	-	5698677_6al	6AL	88.17	Scaffold1512666	6D	74.127	chr6A	580199544	-	-	-	-
14	6A.2	112.7	43368	IWB43368	Kukri_c2700_1757	-	44136_6dl	6DL	85.93	Scaffold110775	6A	55.893	chr6A	545809211	Bradi3g59627.1	Os02g50799.1	Sb04g028320.1_PACid_1967545	Nucleoprotein TPR
14	6A.2	115.3	67907	IWB67907	Tdurum_contig13240_523	-	5816541_6al	6AL	67.92	Scaffold110775	6A	55.893	chr6A	545832481	Bradi3g59640.1	Os02g50780.1	Sb04g028330.1_PACid_1967546	ER degradation-enhancing alpha-mannosidase-like protein 1-like
14	6A.2	116.5	21913	IWB21913	Excalibur_c11578_324	-	5765967_6al	6AL	67.92	Scaffold700494	6A	55.893	chr6A	544151540	Bradi3g59542.2	Os02g50880.1	Sb04g028270.1_PACid_1967540	Hypothetical protein OsJ_18561
14	6A.2	118	33751	IWB33751	GENE-4052_338	-	5754549_6al	6AL	67.92	Scaffold4789542	6A	55.893	chr6A	531516736	-	-	-	-
14	6A.2	122.2	79072	IWA5074	wsnp_Ex_rep_c102807_87894833	6A:183825641..183825741	5772379_6al	6AL	67.92	Scaffold1339797	6A	55.893	chr6A	548405464	Bradi3g59790.1	Os02g50560.1	Sb04g028500.1_PACid_1967568	RNA helicase
14	6A.2	125	10758	IWB10758	BS00074752_51	-	5781465_6al	6AL	67.92	Scaffold1043436	6A	55.893	chr6A	531101186	-	-	-	-
14	6A.2	125.4	33872	IWB33872	GENE-4249_885	-	227297_6bl	6BL	78.04	Scaffold713060	6B	50.104	chr6B	577185806	-	-	-	-
14	6A.2	126.5	45914	IWB45914	Kukri_c48878_235	UNK:1167533526..1167533626	4489105_7al	7AL	NA	Scaffold1182494	5A	0	chr6A	185237953	-	-	-	-
14	6A.2	128.5	8277	IWB8277	BS00041481_51	-	4375098_6as	6AS	NA	Scaffold4242760	6A	50.208	chr6A	176574307	Bradi3g06750.1	Os02g09940.1	Sb10g024630.1_PACid_1984393	Alkyl hydroperoxide reductase
14	6A.2	128.7	7004	IWB7004	BS00022281_51	UNK:896207511..896207611	3469518_1bs	1BS	NA	Scaffold3774080	1B	43.301	chr1B	77721232	-	-	-	-
14	6A.2	129	65759	IWB65759	TA003942-0147	-	2082656_6ds	6DS	NA	Scaffold2649375	6D	52.35	chr6A	190660637	-	-	-	Tetratricopeptide repeat protein
14	6A.2	129.7	1295	IWB1295	BobWhite_c19647_159	-	1346608_6as	6AS	NA	Scaffold1137480	7A	84.41	chr2A	186432869	-	-	-	-
14	6A.2	130.7	26244	IWB26244	Excalibur_c4152_1031	-	4341716_6as	6AS	60.96	Scaffold1422447	6A	50.208	chr6A	109987823	Bradi3g04920.1	Os02g06910.1	Sb04g004430.1_PACid_1965414	Auxin response factor 17 isoform X2
14	6A.2	133.5	69955	IWB69955	Tdurum_contig30082_197	-	4384980_6as	6AS	NA	Scaffold612498	6B	46.694	chr6B	173573376	-	-	-	-
16	7A.1	0	27946	IWB27946	Excalibur_c60238_183	-	4220470_7al	7AL	132.05	Scaffold426265	7A	98.059	chr7A	686108927	-	-	-	-
16	7A.1	0	27947	IWB27947	Excalibur_c60238_251	-	4220470_7al	7AL	132.05	Scaffold426265	7A	98.059	chr7A	686108859	-	-	-	-
16	7A.1	3.9	50777	IWB50777	Ra_c105310_668	-	4372558_7al	7AL	127.44	Scaffold190665	7A	95.785	chr7A	679896121	Bradi1g31650.1	Os06g45080.1	Sb10g026410.1_PACid_1984603	TBC1 domain family member 5-like
16	7A.1	4.9	39743	IWB39743	Ku_c62742_888	-	4443698_7al	7AL	127.44	Scaffold686317	7A	94.648	chr7A	679841955	Bradi3g23066.1	Os10g14920.1	Sb0012s002110.1_PACid_1949091	Nodulin-like protein
16	7A.1	5.7	80771	IWA7406	wsnp_Ku_rep_c103889_90513052	7A:163231067..163231167	4372558_7al	7AL	127.44	Scaffold190665	7A	95.785	chr7A	679896171	Bradi1g31650.1	Os06g45080.1	Sb10g026410.1_PACid_1984603	TBC1 domain family member 5-like
16	7A.1	8.3	78712	IWA4621	wsnp_Ex_c7071_12171619	7A:163952408..163952508	4554291_7al	7AL	129.32	Scaffold5083790	7B	78.488	chr7A	680328783	Bradi1g31600.1	Os06g45020.1	Sb10g026340.1_PACid_1984594	Protein STRUBBELIG-RECEPTOR FAMILY 5
16	7A.1	9.3	36680	IWB36680	Jagger_c6297_88	-	4465377_7al	7AL	129.32	Scaffold484555	7A	96.922	chr7B	662983145	Bradi1g31570.2	Os06g45000.1	Sb10g026330.1_PACid_1984592	Ubiquitin-conjugating enzyme E2 S
16	7A.1	11.2	41660	IWB41660	Kukri_c16852_314	-	4368641_7al	7AL	128.38	Scaffold821118	7A	94.648	chr7A	678582035	Bradi3g05520.2	Os02g07790.1	Sb04g004950.1_PACid_1965477
16	7A.1	20.2	78386	IWA4196	wsnp_Ex_c53843_56941644	7B:49236257..49236357	3934442_1al	1AL	NA	Scaffold2331294	4A	37.11	chr4A	17734659	Bradi2g07297.2	Os10g17510.1	Sb04g038210.1_PACid_1968732	-
16	7A.1	20.6	7632	IWB7632	BS00026622_51	-	4508970_7al	7AL	119.88	Scaffold950833	7A	87.819	chr7A	674272175	-	-	-	-
16	7A.1	21.6	6693	IWB6693	BS00021657_51	-	4442603_7al	7AL	119.88	Scaffold2783	7A	86.1145	chr7A	672031983	-	-	-	-
16	7A.1	24.1	59985	IWB59985	RAC875_c65908_1080	-	4502373_7al	7AL	115.74	NA	NA	NA	chr7A	670960431	Bradi1g16140.1	Os03g31400.1	Sb01g032170.1_PACid_1952965	Ubiquitin conjugation factor E4 B
a The physical map location of the SNP sequence in Chinese spring reference genome searched in T3, https://t3sandbox.org/t3/sandbox/wheat/
b The contig from Chinese spring reference genome based on linked SNP sequences
c The scaffold for W7984 reference genome based on linked SNP sequences
d The physical positions of linked SNP sequences located on pseudomolecule IWGSC RefSeqv1.0 (https://wheat-urgi.versailles.inra.fr/Seq-Repository/Assemblies
e Top BLAST Hit of protein sequence of Brachypodium, rice and sorghum based on the linked SNP sequences were summarized from Wang et al. (2014)
f Predicted gene function for the top BLAST Hit of protein sequence of Brachypodium, rice and sorghum based on the linked SNP sequences summrized by Shi chen Wang from Bioinformatic and Genomic Service Center, Texas A&M AgriLife Research, College Station.
